# Supplementary material for: Adverse childhood experiences and deviant peer affiliation among Chinese delinquent adolescents: the role of relative deprivation and age
Source: Front Psychol. 2024 Jun 6;15:1374932. doi: 10.3389/fpsyg.2024.1374932 (PMC11187725; doi:10.3389/fpsyg.2024.1374932)
Supplement: Supplementary file 1 [file Data_Sheet_1.CSV]

ACEs	DPA	gender	age	DS	RD
13	2.25	1	12	1	11
12	3.125	2	14	1	12
12	3.125	2	15	2	18
11	3	2	14	1	11
11	4.25	1	14	1	20
11	2.375	1	15	2	11
11	3.375	1	14	1	13
11	4	1	14	1	12
11	3.25	1	14	1	15
11	3.125	2	13	1	19
11	3.375	1	15	2	17
11	3.125	1	15	2	14
11	2.375	2	15	2	16
11	2.125	1	13	1	16
10	3.125	2	15	2	14
10	2.25	1	18	2	4
10	3.625	2	15	2	15
10	2.5	1	15	2	16
10	2.375	2	16	2	11
10	1.375	1	17	2	10
10	2.75	1	16	2	11
10	2.75	1	13	1	14
10	3.375	1	15	2	8
10	2.125	1	13	1	14
10	3.375	1	13	1	14
10	3.75	2	13	1	15
10	4	1	16	2	10
10	3.625	1	15	2	16
10	3	1	16	2	11
9	2.125	2	15	2	13
9	2.75	1	15	2	8
9	5	1	16	2	6
9	2.625	1	18	2	10
9	3.375	2	13	1	10
9	2.25	1	12	1	4
9	2.75	1	16	2	11
9	3.75	1	12	1	16
9	2.25	2	14	1	13
9	3.25	1	17	2	9
9	2.5	1	15	2	8
9	3.25	1	17	2	10
9	4	1	13	1	16
9	3.625	1	13	1	13
9	3.625	1	17	2	15
9	2.625	1	13	1	14
9	2.875	1	16	2	8
9	3.375	1	17	2	12
9	2.125	2	14	1	11
9	2.875	1	15	2	11
9	2.625	2	14	1	14
9	3.25	2	12	1	19
9	4	1	15	2	12
9	3.25	2	16	2	7
9	2.5	1	18	2	13
9	2.375	1	15	2	10
9	4	1	14	1	15
9	2.625	2	14	1	10
9	3.375	2	14	1	14
9	3.25	1	13	1	15
9	1.875	1	15	2	14
9	3.25	1	18	2	12
9	3	2	15	2	13
9	3.375	1	15	2	14
9	3.125	1	14	1	12
9	4.125	1	15	2	19
9	3.625	1	14	1	11
9	5	1	15	2	19
9	4	2	14	1	16
8	2.25	1	17	2	8
8	3	1	12	1	7
8	2.5	1	15	2	15
8	2.5	2	14	1	9
8	3	2	11	1	14
8	1.5	1	15	2	11
8	3.5	1	11	1	15
8	3.5	1	17	2	9
8	3.25	1	15	2	16
8	3	1	16	2	14
8	2.5	1	16	2	10
8	2.375	1	17	2	8
8	2.5	1	13	1	8
8	3.125	1	15	2	16
8	3	1	15	2	14
8	2.375	2	15	2	12
8	2.875	1	13	1	13
8	4	2	12	1	10
8	3.125	1	15	2	10
8	3.25	1	15	2	11
8	1.75	2	15	2	12
8	1.875	1	15	2	10
8	2.25	1	14	1	6
8	3.75	1	15	2	12
8	3.75	1	14	1	12
8	3.25	1	15	2	15
8	2	1	16	2	12
8	2.5	2	13	1	14
8	3.5	1	18	2	16
8	2	1	16	2	9
8	4	1	14	1	14
8	3.5	1	17	2	9
8	2.875	1	15	2	15
8	3.375	1	15	2	18
8	3.75	1	17	2	13
8	3.25	2	13	1	12
8	3.5	1	14	1	13
8	2.75	1	16	2	9
8	3.25	2	13	1	14
8	3.375	1	14	1	12
8	2.625	1	14	1	15
8	2.5	1	15	2	8
8	3.625	1	14	1	15
8	2.625	1	14	1	13
8	3.625	1	16	2	15
8	2.125	1	13	1	15
8	4	2	11	1	12
8	1.875	1	16	2	14
8	5	2	12	1	17
8	3.75	1	16	2	16
8	3.75	1	16	2	16
8	4.625	1	15	2	16
8	2.625	1	12	1	16
7	1.5	2	14	1	6
7	2.625	1	15	2	6
7	1.75	1	12	1	11
7	1.25	1	13	1	15
7	2.125	1	15	2	12
7	2.25	2	15	2	14
7	1.875	2	16	2	10
7	2.625	2	15	2	9
7	3.25	2	14	1	9
7	3.375	1	13	1	12
7	3.25	2	15	2	13
7	3.5	1	14	1	14
7	2.625	2	15	2	15
7	2.5	1	17	2	12
7	2.25	1	15	2	12
7	3.5	1	13	1	18
7	2.875	1	17	2	12
7	3.5	2	14	1	13
7	2.875	1	15	2	13
7	3	1	15	2	10
7	3.75	1	16	2	17
7	3.125	1	14	1	13
7	3.625	1	15	2	12
7	3.25	2	15	2	15
7	2.625	1	14	1	15
7	3	1	16	2	13
7	3.375	2	13	1	16
7	3.5	2	17	2	11
7	3.5	1	14	1	18
7	3.25	1	16	2	15
7	4.125	1	14	1	7
7	1.75	1	12	1	10
7	4.5	1	15	2	15
7	3.75	1	14	1	11
7	2.75	1	13	1	15
7	3	1	13	1	15
7	2.625	1	14	1	16
7	2.875	1	14	1	11
7	3	2	14	1	9
7	3.75	2	14	1	12
7	2.875	2	14	1	15
7	2.75	1	16	2	13
7	2	1	14	1	10
7	3.125	1	13	1	14
7	2	1	15	2	10
7	2.5	1	13	1	12
7	3.375	1	15	2	8
7	3	1	15	2	11
7	2.125	1	16	2	15
7	4.75	1	14	1	15
7	3.75	1	13	1	12
7	3.125	1	14	1	14
7	2.375	1	12	1	13
7	2.75	1	13	1	15
7	3.875	1	15	2	16
7	3.5	1	14	1	16
7	3.25	1	16	2	12
7	3	1	15	2	10
7	3.625	1	16	2	13
7	3.75	2	14	1	14
7	4.5	2	12	1	12
7	3.25	2	15	2	10
7	2.625	1	14	1	20
6	3.625	2	13	1	9
6	2.75	1	15	2	9
6	3.25	2	15	2	9
6	2.375	1	13	1	10
6	3.75	1	12	1	12
6	3.25	1	15	2	7
6	2.625	1	16	2	8
6	3.125	1	16	2	14
6	2.375	1	17	2	9
6	3.25	1	12	1	12
6	2.125	1	13	1	12
6	2.625	1	16	2	10
6	3.75	1	15	2	17
6	2.875	1	17	2	12
6	2.375	1	14	1	14
6	4.125	2	16	2	12
6	2.25	2	14	1	13
6	2.75	1	15	2	8
6	3.25	2	14	1	14
6	3.5	1	14	1	13
6	3.375	2	14	1	17
6	3	1	14	1	10
6	2.5	1	14	1	10
6	3	1	17	2	11
6	3.5	1	17	2	12
6	2	1	17	2	8
6	3	1	14	1	10
6	2	2	14	1	13
6	2.625	2	14	1	11
6	2.375	1	14	1	14
6	3.125	1	14	1	11
6	3.5	1	14	1	11
6	2.25	1	13	1	11
6	2.75	2	13	1	11
6	1.875	1	15	2	8
6	1.875	1	14	1	9
6	3.125	1	15	2	13
6	2.875	1	17	2	17
6	3.125	2	14	1	11
6	2.625	2	13	1	12
6	3.625	1	16	2	12
6	2.375	1	15	2	16
6	2	1	17	2	14
6	3.75	1	17	2	17
6	3.625	1	15	2	12
6	1.75	1	15	2	13
6	3.25	1	17	2	13
6	3.25	1	16	2	13
6	3.625	1	15	2	7
6	3	1	15	2	7
6	2.75	1	14	1	13
6	3.375	1	15	2	15
6	2	1	13	1	8
6	3.25	1	14	1	12
6	3.5	1	17	2	12
6	3.625	1	14	1	8
6	1.75	1	13	1	15
6	3.375	1	13	1	13
6	3.25	1	16	2	10
6	3.125	1	13	1	13
6	3.125	2	16	2	14
6	4.625	2	13	1	18
6	3.25	1	16	2	14
6	2.625	1	12	1	16
6	2.125	1	14	1	11
6	3.875	1	16	2	10
6	2.75	2	13	1	13
5	2.75	2	17	2	12
5	3.125	1	15	2	11
5	2.875	2	14	1	13
5	2.25	1	14	1	7
5	1.5	1	17	2	6
5	3	1	16	2	5
5	3.875	2	15	2	11
5	2.375	2	15	2	11
5	2.25	1	14	1	10
5	4.125	2	15	2	14
5	2.125	1	16	2	12
5	2.875	1	15	2	14
5	1.625	1	18	2	9
5	3.375	1	15	2	16
5	2	1	16	2	9
5	2.5	2	16	2	17
5	2.875	2	15	2	13
5	3.5	1	14	1	11
5	3.625	1	13	1	9
5	3.5	2	15	2	11
5	2.375	2	15	2	12
5	4	1	17	2	13
5	1.75	1	13	1	12
5	2.625	1	17	2	13
5	2.875	1	15	2	14
5	2.25	1	15	2	11
5	1.5	1	15	2	11
5	3	1	15	2	16
5	2.125	1	15	2	12
5	2.625	1	15	2	14
5	3	1	15	2	9
5	2.75	1	16	2	10
5	2.625	1	13	1	10
5	4	1	14	1	15
5	4	1	14	1	16
5	3	2	14	1	10
5	2.125	1	16	2	12
5	2.25	2	14	1	16
5	3.75	1	15	2	13
5	2.625	1	15	2	12
5	3.25	1	17	2	13
5	2.875	2	13	1	10
5	3	2	14	1	9
5	2.875	1	15	2	16
5	2.75	1	14	1	13
5	2.375	1	14	1	13
5	2.75	1	15	2	11
5	3.375	1	15	2	12
5	3.25	1	15	2	11
5	2.375	2	13	1	11
5	4	1	13	1	9
5	2.5	1	17	2	13
5	2.875	1	13	1	10
5	2.375	1	14	1	13
5	2.875	1	16	2	15
5	2.625	1	14	1	12
5	2.25	2	14	1	12
5	2.625	1	13	1	9
5	1.875	1	16	2	13
5	3.375	1	14	1	13
5	1.875	1	13	1	15
5	2.625	1	15	2	12
5	2.75	1	13	1	10
5	3.5	1	14	1	12
5	2.5	1	13	1	15
5	3.5	1	15	2	15
5	3	1	14	1	13
5	2.125	1	15	2	10
5	2.5	2	15	2	13
5	3.25	1	14	1	12
5	2.25	1	15	2	12
5	2.125	1	14	1	12
5	3.875	1	15	2	13
5	3.25	1	15	2	14
5	1.875	1	13	1	14
5	3.625	1	15	2	14
5	3.625	2	12	1	11
5	4.125	1	13	1	13
5	3.25	1	15	2	12
5	3.75	1	13	1	20
4	3.125	2	13	1	7
4	3.375	1	15	2	13
4	3.25	1	15	2	13
4	1.75	1	15	2	10
4	1.875	1	16	2	13
4	3.125	1	15	2	13
4	2.875	1	15	2	11
4	3.375	1	14	1	10
4	2.75	1	15	2	14
4	2.875	1	12	1	10
4	2.75	2	13	1	12
4	2.625	1	14	1	8
4	2.75	2	13	1	15
4	1.25	1	15	2	12
4	1.75	1	14	1	12
4	3.125	1	15	2	12
4	3.875	1	14	1	8
4	2.75	1	15	2	11
4	2.625	1	14	1	13
4	2.375	1	15	2	12
4	2.75	1	17	2	11
4	2.25	1	13	1	11
4	2.875	1	15	2	11
4	3.125	1	15	2	11
4	3.5	1	14	1	13
4	3	2	14	1	8
4	2.875	2	13	1	9
4	2	1	15	2	10
4	2.625	1	15	2	11
4	2.25	1	14	1	12
4	1.625	2	14	1	12
4	2.875	2	13	1	11
4	2.625	1	17	2	12
4	2.75	2	11	1	9
4	3.5	1	14	1	13
4	2.125	1	15	2	12
4	3.25	1	16	2	15
4	3.25	1	14	1	14
4	2.5	2	16	2	6
4	1.625	1	14	1	12
4	3.25	1	14	1	19
4	2.75	1	15	2	11
4	3.25	1	14	1	8
4	1.875	2	13	1	11
4	2.875	1	15	2	12
4	3.125	1	14	1	13
4	2.875	1	14	1	13
4	2.375	1	17	2	13
4	2	1	15	2	14
4	2.375	2	13	1	11
4	2	1	12	1	8
4	4.5	1	14	1	16
4	3.875	1	15	2	12
4	2.75	1	15	2	13
4	3.625	1	14	1	14
4	2.25	1	15	2	12
4	2.625	2	15	2	16
4	2.125	1	18	2	12
4	4	1	14	1	15
4	3.625	1	15	2	11
4	3.25	1	16	2	12
4	3.25	1	14	1	11
4	3.375	1	13	1	18
4	3.875	1	14	1	12
4	3.375	1	13	1	14
4	3.5	1	14	1	19
3	1.5	2	14	1	7
3	2.25	2	15	2	11
3	3	1	15	2	10
3	2.625	1	15	2	16
3	2.125	1	17	2	12
3	3.125	2	16	2	9
3	2.875	1	16	2	11
3	2.75	1	12	1	12
3	2.5	1	14	1	9
3	2.25	1	16	2	10
3	3	1	14	1	8
3	2.375	1	13	1	9
3	3.5	1	13	1	12
3	2.25	1	15	2	10
3	2.125	1	14	1	5
3	2.5	1	15	2	12
3	2.125	2	15	2	12
3	2	2	14	1	11
3	2.25	2	16	2	13
3	2.625	2	15	2	11
3	2.375	1	13	1	12
3	2.625	1	15	2	12
3	3.125	1	14	1	10
3	1.625	2	14	1	13
3	2.25	1	14	1	10
3	3.625	1	14	1	6
3	3	2	13	1	11
3	3.375	1	14	1	11
3	2.75	1	15	2	12
3	3.25	1	15	2	11
3	3.375	2	13	1	13
3	2.5	1	13	1	11
3	1.875	1	18	2	10
3	3.875	1	17	2	11
3	2.375	1	13	1	12
3	2.5	1	15	2	11
3	3.125	1	15	2	10
3	2.5	2	13	1	16
3	3.5	1	14	1	13
3	2	1	15	2	12
3	2.25	1	15	2	9
3	3.25	1	13	1	13
3	4.25	1	15	2	9
3	2.75	1	13	1	13
3	1.875	1	16	2	11
3	2.875	2	15	2	12
3	2.875	1	15	2	7
3	1.75	1	17	2	12
3	4	1	16	2	9
3	3.125	1	16	2	6
3	4.25	2	14	1	17
3	2.375	1	14	1	9
3	4.5	1	15	2	13
3	3.625	2	13	1	12
3	1.5	2	15	2	8
3	2.875	1	13	1	15
3	3	1	17	2	10
3	2.75	1	14	1	12
3	3.125	1	13	1	12
3	2.625	1	14	1	12
3	2.75	1	16	2	8
3	2.625	1	15	2	9
2	2.875	1	14	1	7
2	2.625	1	13	1	11
2	2.125	2	13	1	8
2	1.875	1	13	1	11
2	3.5	1	13	1	5
2	2.375	1	13	1	5
2	1.5	1	13	1	8
2	2	1	15	2	11
2	3.375	1	14	1	8
2	1.625	1	14	1	9
2	3.625	1	15	2	12
2	1.5	1	11	1	6
2	1.875	1	16	2	13
2	2.125	2	14	1	8
2	2.75	2	15	2	16
2	2.625	1	14	1	8
2	2.75	2	14	1	12
2	3.25	1	14	1	12
2	2.625	2	14	1	13
2	3.125	1	16	2	14
2	1.5	1	14	1	10
2	2.75	1	16	2	8
2	3.125	2	16	2	7
2	1.25	1	16	2	12
2	2.25	1	15	2	16
2	1.125	1	15	2	8
2	1.75	1	13	1	11
2	4.125	1	16	2	8
2	3.125	1	14	1	12
2	3	1	17	2	9
2	1.5	1	11	1	11
2	2.25	1	15	2	11
2	2.875	1	16	2	11
2	2.625	1	13	1	10
2	3.875	1	14	1	15
2	2.75	1	14	1	10
2	2.75	1	14	1	13
2	2	1	14	1	12
1	1.625	2	15	2	11
1	1.875	2	15	2	8
1	1.875	1	14	1	9
1	2.75	1	13	1	11
1	1.75	2	15	2	10
1	2	1	15	2	15
1	1.125	1	13	1	7
1	2	1	13	1	9
1	2.375	1	14	1	6
1	2.5	2	13	1	10
1	3.125	1	14	1	9
1	3.25	1	14	1	13
1	3.125	1	15	2	10
1	2.5	1	13	1	12
1	1.75	1	14	1	11
1	3.5	1	17	2	10
1	2.375	1	16	2	10
1	1.75	1	14	1	9
1	2.625	1	15	2	10
1	1.625	1	14	1	12
1	1	1	12	1	8
1	2.125	1	12	1	11
1	1.625	1	14	1	8
1	2.5	1	13	1	16
1	2.875	1	14	1	11
1	1.875	1	12	1	13
1	2.375	1	14	1	15
1	2.5	1	15	2	9
1	2.625	2	13	1	12
1	2.25	1	14	1	14
1	2.375	1	14	1	14
0	4	1	12	1	16
0	1.875	2	15	2	8
0	2.625	1	11	1	11
0	3.5	1	15	2	13
0	2.375	1	15	2	14
0	1.75	1	16	2	14
0	2.25	2	14	1	9
0	2	1	12	1	7
0	4	1	15	2	13
0	1.875	1	14	1	7
0	2.625	1	13	1	12
0	1.375	1	13	1	7
0	3	1	13	1	11
0	2.75	1	15	2	11
